# Supplementary material for: Curcumin and Quercetin-Loaded Lipid Nanocarriers: Development of Omega-3 Mucoadhesive Nanoemulsions for Intranasal Administration
Source: Nanomaterials (Basel). 2022 Mar 25;12(7):1073. doi: 10.3390/nano12071073 (PMC9000715; doi:10.3390/nano12071073)
Supplement: Supplementary file 1 [file nanomaterials-12-01073-s001.zip]

Archive with 1 entries (1 files):
- nanomaterials-1625533-supplementary.pdf
